# Supplementary material for: Symptoms of Emotional Disorders and Their Co-Occurrence with Adherence Levels in Individuals Aged 55 and Older with Chronic Diseases
Source: J Clin Med. 2025 Sep 11;14(18):6415. doi: 10.3390/jcm14186415 (PMC12470817; doi:10.3390/jcm14186415)
Supplement: Supplementary file 1 [file jcm-14-06415-s001.zip]

Archive with 1 entries (1 files):
- jcm-3812735-supplementary.pdf
